# Supplementary material for: Genetic Diversity and DNA Barcoding of Thrips in Bangladesh
Source: Insects. 2024 Feb 3;15(2):107. doi: 10.3390/insects15020107 (PMC10888972; doi:10.3390/insects15020107)
Supplement: Supplementary file 1 [file insects-15-00107-s001.zip]

Archive with 1 entries (1 files):
- insects-2798455-supplementary.pdf
